# Supplementary material for: Antimicrobial Activity of Leaf Aqueous Extract of Schinus polygamus (Cav.) Cabrera against Pathogenic Bacteria and Spoilage Yeasts
Source: Plants (Basel). 2024 Aug 13;13(16):2248. doi: 10.3390/plants13162248 (PMC11360385; doi:10.3390/plants13162248)
Supplement: Supplementary file 1 [file plants-13-02248-s001.zip]

Archive with 1 entries (1 files):
- plants-3125166-supplementary.pdf
